# Supplementary material for: Ontogeny of Toll-Like Receptor Mediated Cytokine Responses of South African Infants throughout the First Year of Life
Source: PLoS One. 2012 Sep 13;7(9):e44763. doi: 10.1371/journal.pone.0044763 (PMC3441420; doi:10.1371/journal.pone.0044763)
Supplement: Table S1 — Increasing number of significant differences in the level of cytokine secretion following PRR stimulation with increasing age. Whole blood from subjects enrolled in our longitudinal cohort and sampled at 2 weeks (2 wk; n = 28), 6 weeks (6 wk; n = 26), 6 months (6 mo; n = 23) and 12 months (12 mo; n = 20) of life was stimulated with the indicated TLR ligands and cytokine secretion into the culture supernatant was measured by Luminex xMAP cytokine assay or by ELISA (IL-23 only). Differences in mean cytokine concentrations between 2 successive age groups (2 vs. 6 weeks; 6 weeks vs. 6 months; 6 vs. 12 months) were compared using the Wilcoxon matched-pair signed rank test, and corrected for multiple comparisons. A corrected p-value of less than 0.01 indicates a significant difference (highlighted in yellow). (XLS) [file pone.0044763.s004.xls]

## Sheet: p-values
Cytokine	NOD1/2 & TLR2 (PGN)			TLR2/1 (PAM)			TLR3 (pI:C)			TLR4 (LPS)			TLR9 (CpG)			TLR7/8 R848
	2 week	6 week	6 month	2 week	6 week	6 month	2 week	6 week	6 month	2 week	6 week	6 month	2 week	6 week	6 month	2 week	6 week	6 month
	6 week	6 month	12 month	6 week	6 month	12 month	6 week	6 month	12 month	6 week	6 month	12 month	6 week	6 month	12 month	6 week	6 month	12 month
IFN-α2	0.5	0.5	0.5	0.5	0.5	0.5	1	1	1	1	1	1	0.75	0.25	0.5	0.2734	0.0046	0.0008
IFN-γ	0.625	1	0.625	1	1	1	0.5566	0.4263	0.1953	1	1	1	1	1	1	0.978	0.0649	0.073
IL-10	0.4543	0.0035	0.4543	0.5245	0.0119	0.5245	1	1	1	0.5469	0.9375	0.25	1	1	1	0.0554	0.001	0.0332
IL-12p40	0.9658	0.0313	0.0313	1	0.5	0.5	0.8984	0.0122	0.0078	1	0.25	0.375	1	1	1	0.5614	0.0733	0.1183
IL-12p70	1	1	1	1	0.25	1	0.1294	0.2366	0.0052	1	1	1	1	1	1	0.5	1	1
IL-1β	0.3028	0.1298	0.1298	0.4973	0.6982	0.4973	0.6406	0.5614	0.0574	0.1353	0.0283	0.6026	1	1	1	0.4887	0.023	0.8129
Il-23	0.6951	0.1099	0.6951	0.0078	0.0039	0.0078	0.4101	0.375		0.6875	0.0002	0.1787	0.25	0.125		0.8469	0.751	0.695
IL-6	0.1354	0.0013	0.0013	0.5245	0.3242	0.5245	0.3894	0.8961	0.0011	0.804	0.2514	0.0468	0.6523	0.7615	0.0039	0.0012	0.0872	0.0021
IL-8	0.6698	0.1698	0.1698	0.583	0.3652	0.583	0.8552	0.1213	0.0048	0.7148	1	0.3438	0.058	0.7022	0.0294	0.9515	0.3048	0.1183
IP-10	0.6387	0.0106	0.0106	0.8552	0.006	0.006	0.7197	0.0167	0.0018	0.8469	0.051	0.1183	0.8469	0.0075	0.0231	0.804	0.0075	0.0003
MCP-1	0.6772	0.0018	0.6772	1	0.0052	0.0052	0.7609	0.3242	0.0013	0.5693	0.165	0.0121	0.3054	0.0009	0.0523	0.1763	0.0255	0.0003
MIP-1α	0.3894	0.5869	0.3894	0.4212	0.0029	0.0029	0.5703	0.3942	0.0031	0.2769	0.0075	0.421	0.0391	0.3684	0.0017	0.0034	0.0674	0.9246
MIP-1β	0.978	0.0092	0.0092	0.6387	0.0052	0.0052	0.4263	0.9519	0.0015	0.3028	0.1776	0.57	0.0067	0.9199	0.006	0.2769	0.023	0.0976
TNF-α	0.3894	0.0045	0.0045	0.4887	0.4331	0.4887	0.4375	0.5879	0.1953	0.2412	0.0674	0.9794	1	1	1	0.4887	0.051	0.3684
total #	0	7	5	1	6	5	0	2	8	0	3	2	2	2	5	2	6	5
